# Supplementary material for: Growth hormone treatment associates with improved circulating anti-aging protein Klotho and reduced arterial stiffness in children with CKD
Source: Clin Kidney J. 2025 Jul 23;18(9):sfaf231. doi: 10.1093/ckj/sfaf231 (PMC12548030; doi:10.1093/ckj/sfaf231)
Supplement: sfaf231_Supplemental_Files [file sfaf231_Supplemental_Files.zip]

Archive with 3 entries (3 files):
- R1_clean_Supplementary file 2.docx
- R1_Supplementary file 3.docx
- Supplementary file 1. docx.docx
